# Supplementary material for: ﻿Two new species of the genus Samarangopus and the first record of Eurypauropusjaponicus (Arthropoda, Myriapoda, Pauropoda, Eurypauropodidae) from China
Source: Zookeys. 2023 Jun 1;1165:137–54. doi: 10.3897/zookeys.1165.102936 (PMC10251246; doi:10.3897/zookeys.1165.102936)
Supplement: XML Treatment for Samarangopus testudineus [file zookeys.1165.102936-treatment2.xml]

<!DOCTYPE tp:taxon-treatment
  PUBLIC "-//TaxonX//DTD Taxonomic Treatment Publishing DTD v0 20100105//EN" "tax-treatment-NSO.dtd">
<tp:taxon-treatment xmlns:tp="http://www.plazi.org/taxpub"><tp:treatment-meta><kwd-group><label>Taxon classification</label><kwd>
                <named-content content-type="kingdom">Animalia</named-content>
              </kwd><kwd>
                <named-content content-type="order">Tetramerocerata</named-content>
              </kwd><kwd>
                <named-content content-type="family">Eurypauropodidae</named-content>
              </kwd></kwd-group><mixed-citation publication-type="journal"><person-group><name><surname>Gao</surname><given-names>Yan</given-names></name><name><surname>Bu</surname><given-names>Yun</given-names></name></person-group><article-title>﻿Two new species of the genus <italic><tp:taxon-name><tp:taxon-name-part taxon-name-part-type="genus" reg="Samarangopus">Samarangopus</tp:taxon-name-part></tp:taxon-name></italic> and the first record of <italic><tp:taxon-name><tp:taxon-name-part taxon-name-part-type="genus" reg="Eurypauropus">Eurypauropus</tp:taxon-name-part><tp:taxon-name-part taxon-name-part-type="species" reg="japonicus">japonicus</tp:taxon-name-part></tp:taxon-name></italic> (<tp:taxon-name><tp:taxon-name-part taxon-name-part-type="phylum">Arthropoda</tp:taxon-name-part></tp:taxon-name>, <tp:taxon-name><tp:taxon-name-part taxon-name-part-type="subphylum">Myriapoda</tp:taxon-name-part></tp:taxon-name>, <tp:taxon-name><tp:taxon-name-part taxon-name-part-type="class">Pauropoda</tp:taxon-name-part></tp:taxon-name>, <tp:taxon-name><tp:taxon-name-part taxon-name-part-type="family">Eurypauropodidae</tp:taxon-name-part></tp:taxon-name>) from China</article-title><source>Zookeys</source><day>01</day><month>06</month><year>2023</year><volume>1165</volume><fpage>137</fpage><lpage>154</lpage><pub-id pub-id-type="doi">10.3897/zookeys.1165.102936</pub-id></mixed-citation></tp:treatment-meta><tp:nomenclature><label>﻿</label><tp:taxon-name>
              <object-id xmlns:xlink="http://www.w3.org/1999/xlink" content-type="arpha" xlink:type="simple">F695BFC6-7838-5A5A-B5CD-88CC75C5EFE9</object-id>
              <tp:taxon-name-part taxon-name-part-type="genus" reg="Samarangopus">Samarangopus</tp:taxon-name-part>
              <tp:taxon-name-part taxon-name-part-type="species" reg="testudineus">testudineus</tp:taxon-name-part>
              <object-id xmlns:xlink="http://www.w3.org/1999/xlink" content-type="zoobank" xlink:type="simple">https://zoobank.org/5E05034A-D037-4779-AEA9-044FFA22CEFF</object-id>
            </tp:taxon-name><tp:taxon-status xmlns:xlink="http://www.w3.org/1999/xlink" xlink:type="simple">sp. nov.</tp:taxon-status><xref ref-type="fig" rid="F1">Figs 1</xref><xref ref-type="fig" rid="F2">, 2</xref><xref ref-type="fig" rid="F3">, 3</xref><xref ref-type="fig" rid="F4">, 4</xref></tp:nomenclature><tp:treatment-sec sec-type="material" id="SECID0ETLAC"><title>Material examined.</title><p><bold><italic>Holotype</italic></bold>, female adult with 9 pairs of legs (slide no. HN-SHS-PA2020035) (<bold><abbrev xmlns:xlink="http://www.w3.org/1999/xlink" xlink:title="Shanghai Natural History Museum" id="ABBRID0E6LAC" xlink:type="simple">SNHM</abbrev></bold>), China, Hunan Province, Shaoyang City, Xinning County, Shunhuangshan Nature Reserve, extracted from soil samples in mixed forest, elev. 900 m, <named-content xmlns:xlink="http://www.w3.org/1999/xlink" content-type="dwc:verbatimCoordinates" xlink:type="simple"><named-content content-type="geo-json" specific-use="{&#34;type&#34;:&#34;Point&#34;,&#34;coordinates&#34;:[111.000000,26.383333]}" id="NCID0EGMAC" xlink:type="simple">26°23'N, 111°00'E</named-content></named-content>, 4-IX-2020, coll. C.W. Huang. <bold><italic>Paratype</italic></bold>, 1 juvenile with 8 pairs of legs (slide no. HN-NS-PA2020036), Hunan Province, Shaoyang City, Chengbu County, Nanshan National Park, extracted from soil samples in mixed forest, elev. 1200 m, <named-content xmlns:xlink="http://www.w3.org/1999/xlink" content-type="dwc:verbatimCoordinates" xlink:type="simple"><named-content content-type="geo-json" specific-use="{&#34;type&#34;:&#34;Point&#34;,&#34;coordinates&#34;:[110.483333,26.300000]}" id="NCID0ERMAC" xlink:type="simple">26°18'N, 110°29'E</named-content></named-content>, 8-IX-2020, coll. C.W. Huang.</p></tp:treatment-sec><tp:treatment-sec sec-type="diagnosis" id="SECID0EVMAC"><title>Diagnosis.</title><p><italic><tp:taxon-name><tp:taxon-name-part taxon-name-part-type="genus" reg="Samarangopus">Samarangopus</tp:taxon-name-part><tp:taxon-name-part taxon-name-part-type="species" reg="testudineus">testudineus</tp:taxon-name-part></tp:taxon-name></italic> sp. nov. is characterized by testudinal pattern (tortoise shell-like) on the dorsal side of the body, marginal protuberances on tergites well-differentiated into four kinds of shapes, and one pair of sausage-shaped bladders on the anal plate.</p></tp:treatment-sec><tp:treatment-sec sec-type="description" id="SECID0EGNAC"><title>Description.</title><p>Adult body length 1.95 mm; body dark brown in alcohol, brown to reddish after mounted on slides, dorsally with distinct testudinal pattern (Figs <xref ref-type="fig" rid="F1">1A, B</xref>, <xref ref-type="fig" rid="F2">2A</xref>).</p><fig id="F1" position="float" orientation="portrait"><object-id xmlns:xlink="http://www.w3.org/1999/xlink" content-type="doi" xlink:type="simple">10.3897/zookeys.1165.102936.figure1</object-id><object-id xmlns:xlink="http://www.w3.org/1999/xlink" content-type="arpha" xlink:type="simple">0EF00EA3-65E7-5856-A909-DAECDE8BA4F4</object-id><label>Figure 1.</label><caption><p><italic><tp:taxon-name><tp:taxon-name-part taxon-name-part-type="genus" reg="Samarangopus">Samarangopus</tp:taxon-name-part><tp:taxon-name-part taxon-name-part-type="species" reg="testudineus">testudineus</tp:taxon-name-part></tp:taxon-name></italic> sp. nov. (holotype) <bold>A</bold> habitus, dorsal view, in alcohol <bold>B</bold> habitus, dorsal view, on slide. Scale bars: 100 μm.</p></caption><graphic xmlns:xlink="http://www.w3.org/1999/xlink" xlink:href="zookeys-1165-137_article-102936__-g001.jpg" position="float" orientation="portrait" xlink:type="simple" id="oo_857310.jpg"><uri content-type="original_file" xlink:type="simple">https://binary.pensoft.net/fig/857310</uri></graphic></fig><fig id="F2" position="float" orientation="portrait"><object-id xmlns:xlink="http://www.w3.org/1999/xlink" content-type="doi" xlink:type="simple">10.3897/zookeys.1165.102936.figure2</object-id><object-id xmlns:xlink="http://www.w3.org/1999/xlink" content-type="arpha" xlink:type="simple">F82910DF-D460-5A66-B4F0-E75DF8E60225</object-id><label>Figure 2.</label><caption><p><italic><tp:taxon-name><tp:taxon-name-part taxon-name-part-type="genus" reg="Samarangopus">Samarangopus</tp:taxon-name-part><tp:taxon-name-part taxon-name-part-type="species" reg="testudineus">testudineus</tp:taxon-name-part></tp:taxon-name></italic> sp. nov. (holotype) <bold>A</bold> tergites I–VI, showing the testudinal pattern <bold>B</bold> right antenna, tergal view (arrow indicates pin-shaped seta) <bold>C</bold> marginal leaf-shaped protuberance, sternal view <bold>D</bold> left posterior corner of tergite I, tergal view <bold>E</bold> left posterior corner of tergite IV, sternal view (arrow indicates tiny rod-shaped protuberance) <bold>F</bold> ridges on the tergite IV, lateral view on slide. Scale bars: 100 μm (<bold>A</bold>); 20 μm (<bold>B–F</bold>).</p></caption><graphic xmlns:xlink="http://www.w3.org/1999/xlink" xlink:href="zookeys-1165-137_article-102936__-g002.jpg" position="float" orientation="portrait" xlink:type="simple" id="oo_857311.jpg"><uri content-type="original_file" xlink:type="simple">https://binary.pensoft.net/fig/857311</uri></graphic></fig><p><bold><italic>Head</italic></bold> setae strongly reduced, dorsally with setae <italic>a</italic><sub>0</sub> and one pair of lateral setae <italic>l</italic><sub>1</sub>, other setae absent. Temporal organs rectangular in tergal view, length 0.7 of shortest interdistance, glabrous. Tiny pistils present laterally.</p><p><bold><italic>Antennae</italic></bold> (Fig. <xref ref-type="fig" rid="F2">2B</xref>). Chaetotaxy of segments 1–4: 2/2/3/3. Setae thin, cylindrical, striate, length of setae on segment 4: <italic>p</italic> = 40 μm, <italic>p</italic>’ = 35 μm, <italic>p</italic>″ = 30 μm; <italic>u</italic> and <italic>r</italic> absent. Third antennal segment with two normal setae and one rudimentary pin-shaped seta. Tergal branch <italic>t</italic> cylindrical, 4.6 times as long as greatest diameter and 1.1 times as long as sternal branch <italic>s</italic>, the latter with distinct anterior indentation at level of <italic>F</italic><sub>2</sub>, 3.2 times as long as greatest diameter. Seta <italic>q</italic> similar to setae of segment 4, 30 μm, 0.5 times of length of <italic>s.</italic> Globulus <italic>g</italic> with conical stalk, length of <italic>g</italic> (11 μm) 1.4 times as long as its greatest diameter; the latter 0.2 times of greatest diameter of <italic>t</italic>; 10 bracts, capsule spherical, diameter = 8 μm; stalk length 5 μm. Relative lengths of flagella (base segments included): <italic>F</italic><sub>1</sub> = 100, <italic>F</italic><sub>2</sub> = 55, <italic>F</italic><sub>3</sub> = 89. Lengths of base segments: <italic>bs</italic><sub>1</sub> = 20 μm, <italic>bs</italic><sub>2</sub> = 13 μm, <italic>bs</italic><sub>3</sub> = 18 μm. <italic>F</italic><sub>1</sub> 3.1 times as long as <italic>t</italic>, <italic>F</italic><sub>2</sub> and <italic>F</italic><sub>3</sub> 1.8 and 3.0 times as long as sternal branch <italic>s</italic>, respectively. Calyces of <italic>F</italic><sub>1</sub> largest, those of <italic>F</italic><sub>2</sub> and <italic>F</italic><sub>3</sub> smaller, all subhemispherical.</p><p><bold><italic>Trunk</italic>.</bold> Collum segment not clearly visible. Tergites with testudinal patterns limited by different kind of structures and protuberances (Figs <xref ref-type="fig" rid="F1">1A, B</xref>, <xref ref-type="fig" rid="F2">2A</xref>). Vertical wide ridges composed by long, candle-like protuberances located on tergites I–V medially, transverse narrow ridges composed by short, candle-like protuberances and conical protuberances located on tergites II–V (Figs <xref ref-type="fig" rid="F2">2F</xref>, <xref ref-type="fig" rid="F3">3D</xref>). Posterior margin of tergites comb-shaped with tiny granules on it (Fig. <xref ref-type="fig" rid="F3">3C</xref>). Cuticles between these structures coarse (Fig. <xref ref-type="fig" rid="F3">3D, G</xref>). Marginal protuberances well differentiated with different shapes: (1) conical on anterior margin and posterior corner of tergite I (Figs <xref ref-type="fig" rid="F2">2D</xref>, <xref ref-type="fig" rid="F3">3A</xref>); (2) pointed leaf-shaped with reticulations on posterolateral margin of tergite I and lateral margin of other tergites (Figs <xref ref-type="fig" rid="F2">2C–E</xref>, <xref ref-type="fig" rid="F3">3B, E, F, G</xref>); (3) one rounded leaf-shaped on the posterior corner of tergite II–V (Figs <xref ref-type="fig" rid="F2">2E</xref>, <xref ref-type="fig" rid="F3">3E, G</xref>); (4) tiny, rod-shaped on anterior corner of each tergite and behind cavities of bothriotricha of tergites II–V (Figs <xref ref-type="fig" rid="F2">2E</xref>, <xref ref-type="fig" rid="F3">3E, G</xref>). Pattern of marginal protuberances: tergite I: 1 tiny–3 large–41 small–3 large–1 tiny; tergite II: 1 small–1 tiny–<italic>T</italic><sub>1</sub>–10 large; tergite III: 1 small–7 large–1 tiny–<italic>T</italic><sub>2</sub>–6 large; tergite IV: 1 small–8 large–l tiny–<italic>T</italic><sub>3</sub>–5 large; tergite V: 1 small–(8–10) large–1 tiny–<italic>T</italic><sub>4</sub>–4 large; tergite VI: 1 small–(7–8)–<italic>T</italic><sub>5</sub>–2 large. Length/width ratio of tergites: I = 0.58, II = 0.26, III = 0.30, IV = 0.29, V = 0.32, and VI = 0.58.</p><fig id="F3" position="float" orientation="portrait"><object-id xmlns:xlink="http://www.w3.org/1999/xlink" content-type="doi" xlink:type="simple">10.3897/zookeys.1165.102936.figure3</object-id><object-id xmlns:xlink="http://www.w3.org/1999/xlink" content-type="arpha" xlink:type="simple">AAEE9D88-230D-58CB-88FF-4EF62AC46F27</object-id><label>Figure 3.</label><caption><p><italic><tp:taxon-name><tp:taxon-name-part taxon-name-part-type="genus" reg="Samarangopus">Samarangopus</tp:taxon-name-part><tp:taxon-name-part taxon-name-part-type="species" reg="testudineus">testudineus</tp:taxon-name-part></tp:taxon-name></italic> sp. nov. (holotype) <bold>A</bold> anterior margin of tergite I <bold>B</bold> left posterior corner of tergite I <bold>C</bold> hind margin of tergite I <bold>D</bold> ridges on tergite IV <bold>E</bold> left side of tergite II (black arrow indicates tiny rod-shaped protuberance, white arrow indicates round leaf-shaped) <bold>F</bold> marginal protuberances on tergite II, sternal view <bold>G</bold> tergite IV, left side (arrow indicates the same as in <bold>E</bold>). Scale bars: 20 μm.</p></caption><graphic xmlns:xlink="http://www.w3.org/1999/xlink" xlink:href="zookeys-1165-137_article-102936__-g003.jpg" position="float" orientation="portrait" xlink:type="simple" id="oo_857312.jpg"><uri content-type="original_file" xlink:type="simple">https://binary.pensoft.net/fig/857312</uri></graphic></fig><p><bold><italic><tp:taxon-name><tp:taxon-name-part taxon-name-part-type="genus" reg="Bothriotricha">Bothriotricha</tp:taxon-name-part></tp:taxon-name></italic>.</bold> All with short pubescence, <italic>T</italic><sub>1</sub>, <italic>T</italic><sub>2</sub>, <italic>T</italic><sub>4</sub>, and <italic>T</italic><sub>5</sub> thin and with blunt apex (Fig. <xref ref-type="fig" rid="F4">4C, E</xref>), <italic>T</italic><sub>3</sub> shorter than others, with thicker axis, distal part spatulate, and densely pubescent (Fig. <xref ref-type="fig" rid="F4">4D</xref>). Relative lengths of bothriotricha: <italic>T</italic><sub>1</sub> = 100, <italic>T</italic><sub>2</sub> = 92, <italic>T</italic><sub>3</sub> = 75, <italic>T</italic><sub>4</sub> = 96, <italic>T</italic><sub>5</sub> = 81.</p><fig id="F4" position="float" orientation="portrait"><object-id xmlns:xlink="http://www.w3.org/1999/xlink" content-type="doi" xlink:type="simple">10.3897/zookeys.1165.102936.figure4</object-id><object-id xmlns:xlink="http://www.w3.org/1999/xlink" content-type="arpha" xlink:type="simple">844A050B-5E4F-52B3-9C52-4C89C0EBF458</object-id><label>Figure 4.</label><caption><p><italic><tp:taxon-name><tp:taxon-name-part taxon-name-part-type="genus" reg="Samarangopus">Samarangopus</tp:taxon-name-part><tp:taxon-name-part taxon-name-part-type="species" reg="testudineus">testudineus</tp:taxon-name-part></tp:taxon-name></italic> sp. nov. (holotype) <bold>A</bold> sternum of pygidum and anal plate <bold>B</bold> tergum of pygidum <bold>C</bold><italic>T</italic><sub>1</sub><bold>D</bold><italic>T</italic><sub>3</sub><bold>E</bold><italic>T</italic><sub>5</sub><bold>F</bold> tarsus of leg 1 <bold>G</bold> tarsus of leg 9 <bold>H</bold> setae on coxa and trochanter of leg 1 <bold>I</bold> setae on trochanter of leg 9. Scale bars: 20 μm.</p></caption><graphic xmlns:xlink="http://www.w3.org/1999/xlink" xlink:href="zookeys-1165-137_article-102936__-g004.jpg" position="float" orientation="portrait" xlink:type="simple" id="oo_857313.jpg"><uri content-type="original_file" xlink:type="simple">https://binary.pensoft.net/fig/857313</uri></graphic></fig><p><bold><italic>Legs</italic>.</bold> All legs 5-segmented. Setae on coxa and trochanter of leg 9 similar to each other; thin, glabrous, bifurcate, with length of secondary branch 0.6 times of primary one (Fig. <xref ref-type="fig" rid="F4">4I</xref>). Tarsi tapering, those of leg 9 1.9 times as long as greatest diameter; proximal seta glabrous, pointed, 35 μm, 0.4 times of the length of tarsus (75 μm) and 2.9 times as long as distal pubescent seta (12 μm) (Fig. <xref ref-type="fig" rid="F4">4G</xref>). Tarsus of leg 1 with only pubescent distal seta (Fig. <xref ref-type="fig" rid="F4">4F</xref>). Setae on coxa and trochanter of leg 1 both bifurcate, glabrous, length of secondary branch 0.2 times of primary one (Fig. <xref ref-type="fig" rid="F4">4H</xref>). All legs with large main claw and small setose anterior secondary claw (Fig. <xref ref-type="fig" rid="F4">4F, G</xref>).</p><p><bold><italic>Pygidium. Tergum</italic></bold> (Fig. <xref ref-type="fig" rid="F4">4B</xref>). Setae pubescent: <italic>a</italic><sub>1</sub> and <italic>a</italic><sub>2</sub> short, clavate, the former curved inwards; <italic>a</italic><sub>3</sub> straight, cylindical. Three pubescent appendages of irregular shape: two lateral triangular appendages between <italic>a</italic><sub>2</sub> and <italic>a</italic><sub>3</sub>, one medial appendage at posterior margin, located posterior to Setae <italic>a</italic><sub>1</sub>. Lengths of setae: <italic>a</italic><sub>1</sub> = 12 μm, <italic>a</italic><sub>2</sub> = 13 μm, <italic>a</italic><sub>3</sub> = 28 μm. Distances <italic>a</italic><sub>1</sub>–<italic>a</italic><sub>1</sub> = 13 μm, <italic>a</italic><sub>1</sub>–<italic>a</italic><sub>2</sub> = 12 μm, <italic>a</italic><sub>2</sub>–<italic>a</italic><sub>3</sub> = 4 μm.</p><p><bold><italic>Sternum</italic></bold> (Fig. <xref ref-type="fig" rid="F4">4A</xref>). Setae pubescent: <italic>b</italic><sub>1</sub> and <italic>b</italic><sub>3</sub> thick, with blunt apex. Seta <italic>b</italic><sub>2</sub> slender, pointed, tapering. Lengths of setae: <italic>b</italic><sub>1</sub> = 70 μm, <italic>b</italic><sub>2</sub> = 33 μm, <italic>b</italic><sub>3</sub> = 22 μm. Distance <italic>b</italic><sub>1</sub>–<italic>b</italic><sub>1</sub> = 48 μm, <italic>b</italic><sub>2</sub>–<italic>b</italic><sub>2</sub> = 78 μm, <italic>b</italic><sub>1</sub>–<italic>b</italic><sub>2</sub> = 30 μm, <italic>b</italic><sub>3</sub>–<italic>b</italic><sub>3</sub> = 36 μm. Seta <italic>b</italic><sub>1</sub> 1.5 times as long as interdistance, <italic>b</italic><sub>2</sub> 1.1 times as long as distance <italic>b</italic><sub>1</sub>–<italic>b</italic><sub>2</sub>, <italic>b</italic><sub>3</sub> 0.6 times of interdistance. <italic>st</italic> leaf-shaped, glabrous, 18 μm in length, <italic>st</italic>–<italic>st</italic> = 20 μm (Fig. <xref ref-type="fig" rid="F4">4B</xref>). Posterior margin between <italic>b</italic><sub>1</sub> straight. Two pubescent, triangular appendages present between <italic>b</italic><sub>1</sub> and anal plate.</p><p><bold><italic>Anal plate</italic></bold> (Fig. <xref ref-type="fig" rid="F4">4A</xref>) 1.8 times as long as broad, slightly tapering posteriorly; lateral margins with one pair of thin, diverging, pubescent branches, 0.5 times of the length of plate; posterior 2/3 of plate divided into two tapering branches by a deep, V-shaped incision, each branch with two apical appendages: a submedian short, straight, tapering, glabrous one and a stalked bladder, sausage-shaped in sternal view. Bladder 0.7 times as long as plate. Plate glabrous, bladder densely granulated.</p></tp:treatment-sec><tp:treatment-sec sec-type="etymology" id="SECID0EBPAE"><title>Etymology.</title><p>From the masculine Latin word “<italic>testudineus</italic>” meaning “with the pattern of tortoise shell” that refers to the testudinal pattern on the tergites of the new species.</p></tp:treatment-sec><tp:treatment-sec sec-type="distribution" id="SECID0EJPAE"><title>Distribution.</title><p>China (Hunan). Known only from the type locality.</p></tp:treatment-sec><tp:treatment-sec sec-type="remarks" id="SECID0EOPAE"><title>Remarks.</title><p><italic><tp:taxon-name><tp:taxon-name-part taxon-name-part-type="genus" reg="Samarangopus">Samarangopus</tp:taxon-name-part><tp:taxon-name-part taxon-name-part-type="species" reg="testudineus">testudineus</tp:taxon-name-part></tp:taxon-name></italic> sp. nov. can be easily distinguished from all other congeners by the unique dorsal testudinal pattern on the body and the shape of protuberances on the body, as well as the anal plate. The dark-brown ridges composed of different structures and protuberances on tergites were only observed in <italic><tp:taxon-name><tp:taxon-name-part taxon-name-part-type="genus" reg="Samarangopus">S.</tp:taxon-name-part><tp:taxon-name-part taxon-name-part-type="species" reg="amplissimus">amplissimus</tp:taxon-name-part></tp:taxon-name></italic> Scheller, 2009 from Indonesia, but their patterns are apparently different between the two species (vertically located on posterior part of tergites I–V in <italic><tp:taxon-name><tp:taxon-name-part taxon-name-part-type="genus" reg="Samarangopus">S.</tp:taxon-name-part><tp:taxon-name-part taxon-name-part-type="species" reg="testudineus">testudineus</tp:taxon-name-part></tp:taxon-name></italic> sp. nov. vs located on anterior part of tergite I and lateral part of tergites II–VI, curved). The species also differ in the shapes of marginal protuberances on tergite I (differentiated in three kinds, with pattern 1 tiny–3 large–41 small–3 large–1 tiny in <italic><tp:taxon-name><tp:taxon-name-part taxon-name-part-type="genus" reg="Samarangopus">S.</tp:taxon-name-part><tp:taxon-name-part taxon-name-part-type="species" reg="testudineus">testudineus</tp:taxon-name-part></tp:taxon-name></italic> sp. nov. vs with 38 similar leaf-shaped, large protuberances in <italic><tp:taxon-name><tp:taxon-name-part taxon-name-part-type="genus" reg="Samarangopus">S.</tp:taxon-name-part><tp:taxon-name-part taxon-name-part-type="species" reg="amplissimus">amplissimus</tp:taxon-name-part></tp:taxon-name></italic>), the shape of leaf-shaped protuberances (with reticulations in <italic><tp:taxon-name><tp:taxon-name-part taxon-name-part-type="genus" reg="Samarangopus">S.</tp:taxon-name-part><tp:taxon-name-part taxon-name-part-type="species" reg="testudineus">testudineus</tp:taxon-name-part></tp:taxon-name></italic> sp. nov. vs without reticulations in <italic><tp:taxon-name><tp:taxon-name-part taxon-name-part-type="genus" reg="Samarangopus">S.</tp:taxon-name-part><tp:taxon-name-part taxon-name-part-type="species" reg="amplissimus">amplissimus</tp:taxon-name-part></tp:taxon-name></italic>), the shape of globulus <italic>g</italic> on antenna (1.4 times as long as greatest diameter in <italic><tp:taxon-name><tp:taxon-name-part taxon-name-part-type="genus" reg="Samarangopus">S.</tp:taxon-name-part><tp:taxon-name-part taxon-name-part-type="species" reg="testudineus">testudineus</tp:taxon-name-part></tp:taxon-name></italic> sp. nov. vs 2.4 times as long as greatest diameter in <italic><tp:taxon-name><tp:taxon-name-part taxon-name-part-type="genus" reg="Samarangopus">S.</tp:taxon-name-part><tp:taxon-name-part taxon-name-part-type="species" reg="amplissimus">amplissimus</tp:taxon-name-part></tp:taxon-name></italic>), the shape of the setae on the pygidial sternum (cylindrical in <italic><tp:taxon-name><tp:taxon-name-part taxon-name-part-type="genus" reg="Samarangopus">S.</tp:taxon-name-part><tp:taxon-name-part taxon-name-part-type="species" reg="testudineus">testudineus</tp:taxon-name-part></tp:taxon-name></italic> sp. nov. vs slender and pointed in <italic><tp:taxon-name><tp:taxon-name-part taxon-name-part-type="genus" reg="Samarangopus">S.</tp:taxon-name-part><tp:taxon-name-part taxon-name-part-type="species" reg="amplissimus">amplissimus</tp:taxon-name-part></tp:taxon-name></italic>), and the anal plate (with sausage-shaped, granulated bladders in <italic><tp:taxon-name><tp:taxon-name-part taxon-name-part-type="genus" reg="Samarangopus">S.</tp:taxon-name-part><tp:taxon-name-part taxon-name-part-type="species" reg="testudineus">testudineus</tp:taxon-name-part></tp:taxon-name></italic> sp. nov. vs with ovoid, pubescent bladders in <italic><tp:taxon-name><tp:taxon-name-part taxon-name-part-type="genus" reg="Samarangopus">S.</tp:taxon-name-part><tp:taxon-name-part taxon-name-part-type="species" reg="amplissimus">amplissimus</tp:taxon-name-part></tp:taxon-name></italic>).</p></tp:treatment-sec></tp:taxon-treatment>
