# Supplementary material for: ﻿Two new species of the genus Samarangopus and the first record of Eurypauropusjaponicus (Arthropoda, Myriapoda, Pauropoda, Eurypauropodidae) from China
Source: Zookeys. 2023 Jun 1;1165:137–54. doi: 10.3897/zookeys.1165.102936 (PMC10251246; doi:10.3897/zookeys.1165.102936)
Supplement: XML Treatment for Samarangopus rotundifolius [file zookeys.1165.102936-treatment3.xml]

<!DOCTYPE tp:taxon-treatment
  PUBLIC "-//TaxonX//DTD Taxonomic Treatment Publishing DTD v0 20100105//EN" "tax-treatment-NSO.dtd">
<tp:taxon-treatment xmlns:tp="http://www.plazi.org/taxpub"><tp:treatment-meta><kwd-group><label>Taxon classification</label><kwd>
                <named-content content-type="kingdom">Animalia</named-content>
              </kwd><kwd>
                <named-content content-type="order">Tetramerocerata</named-content>
              </kwd><kwd>
                <named-content content-type="family">Eurypauropodidae</named-content>
              </kwd></kwd-group><mixed-citation publication-type="journal"><person-group><name><surname>Gao</surname><given-names>Yan</given-names></name><name><surname>Bu</surname><given-names>Yun</given-names></name></person-group><article-title>﻿Two new species of the genus <italic><tp:taxon-name><tp:taxon-name-part taxon-name-part-type="genus" reg="Samarangopus">Samarangopus</tp:taxon-name-part></tp:taxon-name></italic> and the first record of <italic><tp:taxon-name><tp:taxon-name-part taxon-name-part-type="genus" reg="Eurypauropus">Eurypauropus</tp:taxon-name-part><tp:taxon-name-part taxon-name-part-type="species" reg="japonicus">japonicus</tp:taxon-name-part></tp:taxon-name></italic> (<tp:taxon-name><tp:taxon-name-part taxon-name-part-type="phylum">Arthropoda</tp:taxon-name-part></tp:taxon-name>, <tp:taxon-name><tp:taxon-name-part taxon-name-part-type="subphylum">Myriapoda</tp:taxon-name-part></tp:taxon-name>, <tp:taxon-name><tp:taxon-name-part taxon-name-part-type="class">Pauropoda</tp:taxon-name-part></tp:taxon-name>, <tp:taxon-name><tp:taxon-name-part taxon-name-part-type="family">Eurypauropodidae</tp:taxon-name-part></tp:taxon-name>) from China</article-title><source>Zookeys</source><day>01</day><month>06</month><year>2023</year><volume>1165</volume><fpage>137</fpage><lpage>154</lpage><pub-id pub-id-type="doi">10.3897/zookeys.1165.102936</pub-id></mixed-citation></tp:treatment-meta><tp:nomenclature><label>﻿</label><tp:taxon-name>
              <object-id xmlns:xlink="http://www.w3.org/1999/xlink" content-type="arpha" xlink:type="simple">B7EA8C0E-9D5F-5807-B96C-EC558197E623</object-id>
              <tp:taxon-name-part taxon-name-part-type="genus" reg="Samarangopus">Samarangopus</tp:taxon-name-part>
              <tp:taxon-name-part taxon-name-part-type="species" reg="rotundifolius">rotundifolius</tp:taxon-name-part>
              <object-id xmlns:xlink="http://www.w3.org/1999/xlink" content-type="zoobank" xlink:type="simple">https://zoobank.org/730405EE-7555-4FEE-B9F9-E08AF42F1450</object-id>
            </tp:taxon-name><tp:taxon-status xmlns:xlink="http://www.w3.org/1999/xlink" xlink:type="simple">sp. nov.</tp:taxon-status><xref ref-type="fig" rid="F5">Figs 5</xref><xref ref-type="fig" rid="F6">, 6</xref><xref ref-type="fig" rid="F7">, 7</xref></tp:nomenclature><tp:treatment-sec sec-type="material" id="SECID0E1VAE"><title>Material examined.</title><p><bold><italic>Holotype</italic></bold>, male adult with 9 pairs of legs (slide no. ZJ-GTS-PA2012011) (<bold><abbrev xmlns:xlink="http://www.w3.org/1999/xlink" xlink:title="Shanghai Natural History Museum" id="ABBRID0EGWAE" xlink:type="simple">SNHM</abbrev></bold>), China, Zhejiang Province, Gutian Mountain, extracted from soil samples in the broad-leaved forest, Alt. 1000 m, <named-content xmlns:xlink="http://www.w3.org/1999/xlink" content-type="dwc:verbatimCoordinates" xlink:type="simple"><named-content content-type="geo-json" specific-use="{&#34;type&#34;:&#34;Point&#34;,&#34;coordinates&#34;:[118.100000,29.266667]}" id="NCID0ENWAE" xlink:type="simple">29°16'N, 118°06'E</named-content></named-content>, 11-IV-2012, coll. Y. Bu. <bold><italic>Paratype</italic></bold>, 1 male adult with 9 pairs of legs (slide no. ZJ-GTS-PA2012012), same data as holotype. <bold>Non-type specimens</bold>, 2 juveniles with 6 pairs of legs (slides no. ZJ-GTS-PA2012028, ZJ-GTS-PA2012029), 1 juvenile with 5 pairs of legs (slide no. ZJ-GTS-PA2012030), same data as holotype.</p></tp:treatment-sec><tp:treatment-sec sec-type="diagnosis" id="SECID0EXWAE"><title>Diagnosis.</title><p><italic><tp:taxon-name><tp:taxon-name-part taxon-name-part-type="genus" reg="Samarangopus">Samarangopus</tp:taxon-name-part><tp:taxon-name-part taxon-name-part-type="species" reg="rotundifolius">rotundifolius</tp:taxon-name-part></tp:taxon-name></italic> sp. nov. is characterized by large, round, leaf-shaped protuberances on the anterior margin of tergite I and the lateral margins of tergites I–VI, small, candle-like protuberances with distal, flame-like structures and entire protuberance surrounded by a circular collar mainly situated in the caudal halves of all tergites, trifurcated setae on coxa and trochanter of leg 1, and a pair of triangular bladders on the anal plate.</p></tp:treatment-sec><tp:treatment-sec sec-type="description" id="SECID0EIXAE"><title>Description.</title><p>Adult body length (1.4–) 1.5 mm (<italic>n</italic> = 2); body brown to yellow (Fig. <xref ref-type="fig" rid="F5">5A</xref>).</p><fig id="F5" position="float" orientation="portrait"><object-id xmlns:xlink="http://www.w3.org/1999/xlink" content-type="doi" xlink:type="simple">10.3897/zookeys.1165.102936.figure5</object-id><object-id xmlns:xlink="http://www.w3.org/1999/xlink" content-type="arpha" xlink:type="simple">5BEAD046-01CE-549A-BE7D-8FD80DC50E69</object-id><label>Figure 5.</label><caption><p><italic><tp:taxon-name><tp:taxon-name-part taxon-name-part-type="genus" reg="Samarangopus">Samarangopus</tp:taxon-name-part><tp:taxon-name-part taxon-name-part-type="species" reg="rotundifolius">rotundifolius</tp:taxon-name-part></tp:taxon-name></italic> sp. nov. (holotype) <bold>A</bold> habitus, tergal view, on slide <bold>B</bold> anal plate <bold>C</bold> setae on coxa (cx) and trochanter (tr) of leg 1 <bold>D</bold> tergite I <bold>E</bold> tergite II, right side <bold>F</bold> tergite III, right side <bold>G</bold> tergite IV, right side <bold>H</bold> tergite V right side <bold>I</bold> tergite VI and pygidum <bold>J</bold> middle part of tergite II, showing protuberances <bold>K</bold> left side of tergite IV, with round, leaf-shaped protuberance and <italic>T</italic><sub>3</sub><bold>L</bold> setae on coxa (cx) and trochanter (tr) of leg 9. Scale bars: 100 μm (<bold>A</bold>); 20 μm (<bold>B–L</bold>).</p></caption><graphic xmlns:xlink="http://www.w3.org/1999/xlink" xlink:href="zookeys-1165-137_article-102936__-g005.jpg" position="float" orientation="portrait" xlink:type="simple" id="oo_857314.jpg"><uri content-type="original_file" xlink:type="simple">https://binary.pensoft.net/fig/857314</uri></graphic></fig><p><bold><italic>Head</italic></bold> (Fig. <xref ref-type="fig" rid="F6">6B</xref>) setae strongly reduced, with setae <italic>a</italic><sub>0</sub> (33 μm) on dorsal surface and one pair of lateral setae <italic>l</italic><sub>1</sub> (35 μm), other dorsal setae absent. Temporal organs rectangular in tergal view, length 0.8 of shortest interdistance, glabrous. Tiny pistils present laterally.</p><fig id="F6" position="float" orientation="portrait"><object-id xmlns:xlink="http://www.w3.org/1999/xlink" content-type="doi" xlink:type="simple">10.3897/zookeys.1165.102936.figure6</object-id><object-id xmlns:xlink="http://www.w3.org/1999/xlink" content-type="arpha" xlink:type="simple">41661B96-63F0-57C8-A51B-F2D75D6DBB04</object-id><label>Figure 6.</label><caption><p><italic><tp:taxon-name><tp:taxon-name-part taxon-name-part-type="genus" reg="Samarangopus">Samarangopus</tp:taxon-name-part><tp:taxon-name-part taxon-name-part-type="species" reg="rotundifolius">rotundifolius</tp:taxon-name-part></tp:taxon-name></italic> sp. nov. (holotype) <bold>A</bold> tergites I–VI, showing the pattern of candle-shaped protuberances on the body <bold>B</bold> head, tergal view (<italic>to</italic>–temporal organ; arrows indicate pistils) <bold>C</bold> left posterior corner of tergite I <bold>D</bold> right antenna, tergal view (arrow indicates pin-shaped seta) <bold>E</bold> middle part of tergite II, with candle-like and conical protuberances <bold>F</bold> seta on coxa of leg 1 <bold>G</bold> seta on trochanter of leg 1 <bold>H</bold> seta on the coxa of leg 9 <bold>I</bold> seta on the trochanter of leg 9. Scale bars: 100 μm (<bold>A</bold>); 20 μm (<bold>B–I</bold>).</p></caption><graphic xmlns:xlink="http://www.w3.org/1999/xlink" xlink:href="zookeys-1165-137_article-102936__-g006.jpg" position="float" orientation="portrait" xlink:type="simple" id="oo_857315.jpg"><uri content-type="original_file" xlink:type="simple">https://binary.pensoft.net/fig/857315</uri></graphic></fig><p><bold><italic>Antennae</italic></bold> (Fig. <xref ref-type="fig" rid="F6">6D</xref>). Chaetotaxy of segments 1–4: 2/2/3/4. Setae thin, tapering, striate, length of setae on segment 4: <italic>p</italic> = 45 μm, <italic>p</italic>’ = 28 (–30) μm, <italic>p</italic>″ = 28 (–30) μm, <italic>u</italic> present and <italic>r</italic> absent. Third antennal segment with two normal setae and one rudimentary, pin-shaped setae. Tergal branch <italic>t</italic> cylindrical, 4.0 (–4.7) times as long as greatest diameter and 1.2 times as long as sternal branch <italic>s</italic>; the latter with distinct anterior indentation at level of <italic>F</italic><sub>2</sub>, 2.6 (–2.9) times as long as greatest diameter. Seta <italic>q</italic> similar to setae of segment 4, (25–) 30 μm, (0.7–) 0.9 times of the length of <italic>s.</italic> Globulus <italic>g</italic> with conical stalk, length of <italic>g</italic> (10 μm) (1.0–) 1.2 times as long as its greatest diameter; the latter 0.2 times of greatest diameter of <italic>t</italic>; 12 bracts, capsule spherical, diameter = 8 μm; stalk length 10 μm. Relative lengths of flagella (base segments included): <italic>F</italic><sub>1</sub> = 100, <italic>F</italic><sub>2</sub> = 46 (–48), <italic>F</italic><sub>3</sub> = 84 (–92). Lengths of base segments: <italic>bs</italic><sub>1</sub> = (26–) 28 μm, <italic>bs</italic><sub>2</sub> = 10 μm, <italic>bs</italic><sub>3</sub> = (18–) 20 μm. <italic>F</italic><sub>1</sub> (2.9–) 3.1 times as long as <italic>t</italic>, <italic>F</italic><sub>2</sub> and <italic>F</italic><sub>3</sub> 1.7 and 3.1 (–3.3) times as long as sternal branch <italic>s</italic>, respectively. Calyces of <italic>F</italic><sub>1</sub> largest, those of <italic>F</italic><sub>2</sub> and <italic>F</italic><sub>3</sub> smaller, all subhemispherical.</p><p><bold><italic>Trunk</italic>.</bold> Setae of collum segment uniform, furcate, branches cylindrical and striate; both setae length 20 μm (Fig. <xref ref-type="fig" rid="F7">7A</xref>). Appendages barrel-shaped; caps flat (Fig. <xref ref-type="fig" rid="F7">7A</xref>). Sternite process broad, with anterior V-shaped incision. Tergites densely covered with protuberances of different shapes (Figs <xref ref-type="fig" rid="F5">5A, D–K</xref>, <xref ref-type="fig" rid="F6">6A, C, E</xref>). Tergites II–V incompletely 2-partitioned posteriorly by a narrow, median, longitudinal groove; tergites I and VI entire (Fig. <xref ref-type="fig" rid="F6">6A</xref>). Three main types of protuberances: large and round, leaf-shaped protuberances present on anterior margin of tergite I and lateral margins of tergites I–VI (Figs <xref ref-type="fig" rid="F5">5E–I, K</xref>, <xref ref-type="fig" rid="F6">6C</xref>); small, candle-like protuberances each surrounded by a circular collar (Fig. <xref ref-type="fig" rid="F6">6C, E</xref>); tiny, conical protuberances with circular collar (Fig. <xref ref-type="fig" rid="F6">6C, E</xref>). Distribution pattern of candle-like protuberances as shown in Fig. <xref ref-type="fig" rid="F6">6A</xref>. Cuticle between these structures glabrous (Fig. <xref ref-type="fig" rid="F5">5D–K</xref>). Anterior margin of tergites II–VI with 3–5 rows of regular coarse granules (Fig. <xref ref-type="fig" rid="F5">5E–I</xref>). Pattern of marginal protuberances: tergite I: 40; tergite II: 1 small–<italic>T</italic><sub>1</sub>–10; tergite III: 1 small–7–<italic>T</italic><sub>2</sub>–7; tergite IV: 1 small–7 (8–9)–<italic>T</italic><sub>3</sub>–5; tergite V: 9–<italic>T</italic><sub>4</sub>–4 (3–4); tergite VI; 7 (8)–<italic>T</italic><sub>5</sub>–1. Length/width ratio of tergites: I = 0.59(–0.63), II = 0.38(–0.4), III = (0.45–)0.48, IV = (0.45–)0.48, V = 0.48, and VI = 0.59(–0.67).</p><fig id="F7" position="float" orientation="portrait"><object-id xmlns:xlink="http://www.w3.org/1999/xlink" content-type="doi" xlink:type="simple">10.3897/zookeys.1165.102936.figure7</object-id><object-id xmlns:xlink="http://www.w3.org/1999/xlink" content-type="arpha" xlink:type="simple">124EF00E-CC42-50B3-BD32-7EDFC5F32C80</object-id><label>Figure 7.</label><caption><p><italic><tp:taxon-name><tp:taxon-name-part taxon-name-part-type="genus" reg="Samarangopus">Samarangopus</tp:taxon-name-part><tp:taxon-name-part taxon-name-part-type="species" reg="rotundifolius">rotundifolius</tp:taxon-name-part></tp:taxon-name></italic> sp. nov. (holotype) <bold>A</bold> collum segment, sternal view <bold>B</bold> tarsus of leg 1 <bold>C</bold> tarsus of leg 9 <bold>D</bold><italic>T</italic><sub>3</sub><bold>E</bold><italic>T</italic><sub>5</sub><bold>F</bold> sternum of pygidium and anal plate <bold>G</bold> tergum of pygidium <bold>H</bold> femur of leg 1 with appendage <bold>I</bold> male genital papillae. Scale bars: 20 μm.</p></caption><graphic xmlns:xlink="http://www.w3.org/1999/xlink" xlink:href="zookeys-1165-137_article-102936__-g007.jpg" position="float" orientation="portrait" xlink:type="simple" id="oo_857316.jpg"><uri content-type="original_file" xlink:type="simple">https://binary.pensoft.net/fig/857316</uri></graphic></fig><p><bold><italic><tp:taxon-name><tp:taxon-name-part taxon-name-part-type="genus" reg="Bothriotricha">Bothriotricha</tp:taxon-name-part></tp:taxon-name></italic>.</bold> All with short pubescence, <italic>T</italic><sub>1</sub>, <italic>T</italic><sub>2</sub>, <italic>T</italic><sub>4</sub>, and <italic>T</italic><sub>5</sub> thin and with distal part curled (Fig. <xref ref-type="fig" rid="F7">7E</xref>), <italic>T</italic><sub>3</sub> shorter than others, with thicker axis, distal part spatulate and densely pubescent (Figs <xref ref-type="fig" rid="F5">5K</xref>, <xref ref-type="fig" rid="F7">7D</xref>). Relative lengths of bothriotricha: <italic>T</italic><sub>1</sub> = 100, <italic>T</italic><sub>2</sub> = 120(–125), <italic>T</italic><sub>3</sub> = 38(–45), <italic>T</italic><sub>4</sub> = 60(–68), <italic>T</italic><sub>5</sub> = 75(–77).</p><p><bold><italic>Legs</italic>.</bold> All legs 5-segmented. Setae on coxa and trochanter of leg 1 both trifurcated, striate, two short branches 0.2 times of primary one, with middle one glabrous and lateral one pubescent (Figs <xref ref-type="fig" rid="F5">5C</xref>, <xref ref-type="fig" rid="F6">6F, G</xref>). Tarsus of leg 1 with a single pubescent distal seta (Fig. <xref ref-type="fig" rid="F7">7B</xref>). All legs with large main claw and small setose anterior secondary claw (Figs <xref ref-type="fig" rid="F7">7B, C</xref>). Setae on coxa and trochanter of leg 9 thin (Figs <xref ref-type="fig" rid="F5">5L</xref>, <xref ref-type="fig" rid="F6">6H, I</xref>), furcate, and striate, length of secondary branch 0.9 times of primary one on trochanter (Fig. <xref ref-type="fig" rid="F6">6H</xref>), subequal on coxa (Fig. <xref ref-type="fig" rid="F6">6I</xref>). Tarsi tapering, those of leg 9 (2.6–)3.0 times as long as greatest diameter; setae pubescent, tapering, pointed, proximal one (25–)30 μm, 0.4 times of the length of tarsus (65 μm) and 2.1(–2.5) times as long as distal one (12 μm) (Fig. <xref ref-type="fig" rid="F7">7C</xref>). Anterior side of femur of leg 1 with a single conical pubescent plate (Fig. <xref ref-type="fig" rid="F7">7H</xref>).</p><p><bold><italic>Male genital papillae</italic></bold> (Fig. <xref ref-type="fig" rid="F7">7I</xref>). Base segments cylindrical. Length of papillae = 75 μm, greatest diameter = 32 μm, length of seta = 25 μm. Proximal part of genital papillae subcylindrical, distal part conical, seta 0.3 times of length of papilla. Cuticle glabrous.</p><p><bold><italic>Pygidium. Tergum</italic></bold> (Fig. <xref ref-type="fig" rid="F7">7G</xref>). Setae pubescent: <italic>a</italic><sub>1</sub> and <italic>a</italic><sub>2</sub> short and clavate; <italic>a</italic><sub>3</sub> straight, pointed. A median, unpaired linguiform, pubescent appendage framed by the paired seta <italic>a</italic><sub>1</sub>. Posterior margin with a pair of lateral triangular appendages situated between stae <italic>a</italic><sub>2</sub> and <italic>a</italic><sub>3</sub> of each side. Lengths of setae: <italic>a</italic><sub>1</sub> = <italic>a</italic><sub>2</sub> = 10 μm, <italic>a</italic><sub>3</sub> = (24–)26 μm. Distances <italic>a</italic><sub>1</sub>–<italic>a</italic><sub>1</sub> = 14 μm, <italic>a</italic><sub>1</sub>–<italic>a</italic><sub>2</sub> = 8 μm, <italic>a</italic><sub>2</sub>–<italic>a</italic><sub>3</sub> = 5 μm.</p><p><bold><italic>Sternum</italic></bold> (Fig. <xref ref-type="fig" rid="F7">7F</xref>). Setae pubescent: <italic>b</italic><sub>2</sub> and <italic>b</italic><sub>3</sub> thin, pointed. Seta <italic>b</italic><sub>1</sub> thick, long, tapering, pointed. Lengths of setae: <italic>b</italic><sub>1</sub> = 56(–60) μm, <italic>b</italic><sub>2</sub> = 33 μm, <italic>b</italic><sub>3</sub> = 20 μm. Distance <italic>b</italic><sub>1</sub>–<italic>b</italic><sub>1</sub> = 50 μm, <italic>b</italic><sub>2</sub>–<italic>b</italic><sub>2</sub> = 78 μm, <italic>b</italic><sub>1</sub>–<italic>b</italic><sub>2</sub> = 26 μm, <italic>b</italic><sub>3</sub>–<italic>b</italic><sub>3</sub> = 30 μm. Seta <italic>b</italic><sub>1</sub> 1.2 times as long as interdistance, <italic>b</italic><sub>2</sub> 1.3 times as long as distance <italic>b</italic><sub>1</sub>–<italic>b</italic><sub>2</sub>, <italic>b</italic><sub>3</sub> 0.7 times of interdistance. Posterior margin of sternum between <italic>b</italic><sub>1</sub> slightly rounded. Between <italic>b</italic><sub>1</sub> and anal plate, a pair of pubescent oval appendages present and a pair of lanceolate, glabrous styli <italic>st. st</italic> = 18 μm, <italic>st</italic>–<italic>st</italic> = 13 μm.</p><p><bold><italic>Anal plate</italic></bold> (Figs <xref ref-type="fig" rid="F5">5B</xref>, <xref ref-type="fig" rid="F7">7F</xref>) 1.6 times as long as broad, slightly tapering posteriorly; lateral margins with a pair of thin, diverging, pubescent branches, 0.5 times of the length of plate, distal part faintly inflated; posterior 1/2 of plate divided into two tapering branches by a deep, V-shaped incision, each branch with two apical appendages: a submedian short, straight, glabrous one and a stalked bladder of triangular shape in sternal view. Bladder 0.6 times of length of plate. Plate glabrous, bladder densely granulated.</p></tp:treatment-sec><tp:treatment-sec sec-type="etymology" id="SECID0EYJAG"><title>Etymology.</title><p>From the Latin “<italic>rotundus</italic>” = “round” and “<italic>folium</italic>” = “of leaf”. The species name “<italic>rotundifolius</italic>” is masculine that refers to the round, leaf-shaped protuberances on the margin of tergites in the new species.</p></tp:treatment-sec><tp:treatment-sec sec-type="distribution" id="SECID0EEKAG"><title>Distribution.</title><p>China (Zhejiang). Known only from the type locality.</p></tp:treatment-sec><tp:treatment-sec sec-type="remarks" id="SECID0EJKAG"><title>Remarks.</title><p><italic><tp:taxon-name><tp:taxon-name-part taxon-name-part-type="genus" reg="Samarangopus">Samarangopus</tp:taxon-name-part><tp:taxon-name-part taxon-name-part-type="species" reg="rotundifolius">rotundifolius</tp:taxon-name-part></tp:taxon-name></italic> sp. nov. can be easily distinguished from all other congeners by the round, leaf-shaped marginal protuberances on its tergites. It is similar to <italic><tp:taxon-name><tp:taxon-name-part taxon-name-part-type="genus" reg="Samarangopus">S.</tp:taxon-name-part><tp:taxon-name-part taxon-name-part-type="species" reg="umbonifer">umbonifer</tp:taxon-name-part></tp:taxon-name></italic> Scheller, 1995 and <italic><tp:taxon-name><tp:taxon-name-part taxon-name-part-type="genus" reg="Samarangopus">S.</tp:taxon-name-part><tp:taxon-name-part taxon-name-part-type="species" reg="doiinthanonaeus">doiinthanonaeus</tp:taxon-name-part></tp:taxon-name></italic> Scheller, 1995 from Thailand in the shape of the anal plate and setae on the pygidium. They differ in the shape of marginal protuberances on tergite I (all rounded leaf-shaped in <italic><tp:taxon-name><tp:taxon-name-part taxon-name-part-type="genus" reg="Samarangopus">S.</tp:taxon-name-part><tp:taxon-name-part taxon-name-part-type="species" reg="rotundifolius">rotundifolius</tp:taxon-name-part></tp:taxon-name></italic> sp. nov. vs fungiform at anterior and anterolateral margins and some wedge- to leaf-shaped at posterolateral corners in <italic><tp:taxon-name><tp:taxon-name-part taxon-name-part-type="genus" reg="Samarangopus">S.</tp:taxon-name-part><tp:taxon-name-part taxon-name-part-type="species" reg="umbonifer">umbonifer</tp:taxon-name-part></tp:taxon-name></italic>, and all wedge- to leaf-shaped in <italic><tp:taxon-name><tp:taxon-name-part taxon-name-part-type="genus" reg="Samarangopus">S.</tp:taxon-name-part><tp:taxon-name-part taxon-name-part-type="species" reg="doiinthanonaeus">doiinthanonaeus</tp:taxon-name-part></tp:taxon-name></italic>), the shape of setae on the collum segment (furcate and the secondary branch about half length of primary one in <italic><tp:taxon-name><tp:taxon-name-part taxon-name-part-type="genus" reg="Samarangopus">S.</tp:taxon-name-part><tp:taxon-name-part taxon-name-part-type="species" reg="rotundifolius">rotundifolius</tp:taxon-name-part></tp:taxon-name></italic> sp. nov. vs furcate with a rudimentary secondary branch in <italic><tp:taxon-name><tp:taxon-name-part taxon-name-part-type="genus" reg="Samarangopus">S.</tp:taxon-name-part><tp:taxon-name-part taxon-name-part-type="species" reg="umbonifer">umbonifer</tp:taxon-name-part></tp:taxon-name></italic> and <italic><tp:taxon-name><tp:taxon-name-part taxon-name-part-type="genus" reg="Samarangopus">S.</tp:taxon-name-part><tp:taxon-name-part taxon-name-part-type="species" reg="doiinthanonaeus">doiinthanonaeus</tp:taxon-name-part></tp:taxon-name></italic>), shape of setae on tergum of pygidium (<italic>a</italic><sub>1</sub> and <italic>a</italic><sub>2</sub> short, clavate, pubescent, subequal in <italic><tp:taxon-name><tp:taxon-name-part taxon-name-part-type="genus" reg="Samarangopus">S.</tp:taxon-name-part><tp:taxon-name-part taxon-name-part-type="species" reg="rotundifolius">rotundifolius</tp:taxon-name-part></tp:taxon-name></italic> sp. nov. vs <italic>a</italic><sub>1</sub> cylindrical and longer than clavate <italic>a</italic><sub>2</sub>, both glabrous in <italic><tp:taxon-name><tp:taxon-name-part taxon-name-part-type="genus" reg="Samarangopus">S.</tp:taxon-name-part><tp:taxon-name-part taxon-name-part-type="species" reg="umbonifer">umbonifer</tp:taxon-name-part></tp:taxon-name></italic>, and <italic>a</italic><sub>1</sub> and <italic>a</italic><sub>2</sub> both cylindrical, pubescent in <italic><tp:taxon-name><tp:taxon-name-part taxon-name-part-type="genus" reg="Samarangopus">S.</tp:taxon-name-part><tp:taxon-name-part taxon-name-part-type="species" reg="doiinthanonaeus">doiinthanonaeus</tp:taxon-name-part></tp:taxon-name></italic>), and the shape of the plate on the anterior side of the femur of leg 1 (conical in <italic><tp:taxon-name><tp:taxon-name-part taxon-name-part-type="genus" reg="Samarangopus">S.</tp:taxon-name-part><tp:taxon-name-part taxon-name-part-type="species" reg="rotundifolius">rotundifolius</tp:taxon-name-part></tp:taxon-name></italic> sp. nov. vs linguiform and slightly pointed in <italic><tp:taxon-name><tp:taxon-name-part taxon-name-part-type="genus" reg="Samarangopus">S.</tp:taxon-name-part><tp:taxon-name-part taxon-name-part-type="species" reg="umbonifer">umbonifer</tp:taxon-name-part></tp:taxon-name></italic>, linguiform and round in <italic><tp:taxon-name><tp:taxon-name-part taxon-name-part-type="genus" reg="Samarangopus">S.</tp:taxon-name-part><tp:taxon-name-part taxon-name-part-type="species" reg="doiinthanonaeus">doiinthanonaeus</tp:taxon-name-part></tp:taxon-name></italic>).</p></tp:treatment-sec></tp:taxon-treatment>
