# Supplementary material for: ﻿Two new species of the genus Samarangopus and the first record of Eurypauropusjaponicus (Arthropoda, Myriapoda, Pauropoda, Eurypauropodidae) from China
Source: Zookeys. 2023 Jun 1;1165:137–54. doi: 10.3897/zookeys.1165.102936 (PMC10251246; doi:10.3897/zookeys.1165.102936)
Supplement: XML Treatment for Eurypauropus [file zookeys.1165.102936-treatment4.xml]

<!DOCTYPE tp:taxon-treatment
  PUBLIC "-//TaxonX//DTD Taxonomic Treatment Publishing DTD v0 20100105//EN" "tax-treatment-NSO.dtd">
<tp:taxon-treatment xmlns:tp="http://www.plazi.org/taxpub"><tp:treatment-meta><kwd-group><label>Taxon classification</label><kwd>
                <named-content content-type="kingdom">Animalia</named-content>
              </kwd><kwd>
                <named-content content-type="order">Tetramerocerata</named-content>
              </kwd><kwd>
                <named-content content-type="family">Eurypauropodidae</named-content>
              </kwd></kwd-group><mixed-citation publication-type="journal"><person-group><name><surname>Gao</surname><given-names>Yan</given-names></name><name><surname>Bu</surname><given-names>Yun</given-names></name></person-group><article-title>﻿Two new species of the genus <italic><tp:taxon-name><tp:taxon-name-part taxon-name-part-type="genus" reg="Samarangopus">Samarangopus</tp:taxon-name-part></tp:taxon-name></italic> and the first record of <italic><tp:taxon-name><tp:taxon-name-part taxon-name-part-type="genus" reg="Eurypauropus">Eurypauropus</tp:taxon-name-part><tp:taxon-name-part taxon-name-part-type="species" reg="japonicus">japonicus</tp:taxon-name-part></tp:taxon-name></italic> (<tp:taxon-name><tp:taxon-name-part taxon-name-part-type="phylum">Arthropoda</tp:taxon-name-part></tp:taxon-name>, <tp:taxon-name><tp:taxon-name-part taxon-name-part-type="subphylum">Myriapoda</tp:taxon-name-part></tp:taxon-name>, <tp:taxon-name><tp:taxon-name-part taxon-name-part-type="class">Pauropoda</tp:taxon-name-part></tp:taxon-name>, <tp:taxon-name><tp:taxon-name-part taxon-name-part-type="family">Eurypauropodidae</tp:taxon-name-part></tp:taxon-name>) from China</article-title><source>Zookeys</source><day>01</day><month>06</month><year>2023</year><volume>1165</volume><fpage>137</fpage><lpage>154</lpage><pub-id pub-id-type="doi">10.3897/zookeys.1165.102936</pub-id></mixed-citation></tp:treatment-meta><tp:nomenclature><label>﻿Genus</label><tp:taxon-name>
              <object-id xmlns:xlink="http://www.w3.org/1999/xlink" content-type="arpha" xlink:type="simple">60AB7F11-6F21-57E9-A41C-2A2910DF890B</object-id>
              <tp:taxon-name-part taxon-name-part-type="genus" reg="Eurypauropus">Eurypauropus</tp:taxon-name-part>
            </tp:taxon-name><tp:taxon-authority>Ryder, 1879</tp:taxon-authority></tp:nomenclature><tp:treatment-sec sec-type="type species" id="SECID0EGRAG"><title>Type species.</title><p><italic><tp:taxon-name><tp:taxon-name-part taxon-name-part-type="genus" reg="Eurypauropus">Eurypauropus</tp:taxon-name-part><tp:taxon-name-part taxon-name-part-type="species" reg="spinosus">spinosus</tp:taxon-name-part></tp:taxon-name></italic> Ryder, 1879.</p></tp:treatment-sec><tp:treatment-sec sec-type="diagnosis" id="SECID0EXRAG"><title>Diagnosis.</title><p>Fourth antennal segment with four well-developed setae; globulus <italic>g</italic> of ventral antennal branch long-stalked; third antennal segment with a globulus <italic>g</italic><sub>2</sub>; setae of tergites inserted in rounded crater-shaped structures; first and last pair of legs 5-segmented, other pairs 6-segmented; anal plate V-shaped with straight lateral margins; interdistance of pygidial setae <italic>a</italic><sub>1</sub> nearly twice as long as distance <italic>a</italic><sub>2</sub>–<italic>a</italic><sub>3</sub> (<xref ref-type="bibr" rid="B15">Scheller 2011</xref>).</p></tp:treatment-sec><tp:treatment-sec sec-type="distribution" id="SECID0EPSAG"><title>Distribution.</title><p>Nearctic, Palaearctic.</p></tp:treatment-sec><ref-list><ref id="B15"><mixed-citation xmlns:xlink="http://www.w3.org/1999/xlink" xlink:type="simple"><person-group><name name-style="western"><surname>Scheller</surname><given-names>U</given-names></name></person-group> (<year>2011</year>) <article-title><tp:taxon-name><tp:taxon-name-part taxon-name-part-type="class">Pauropoda</tp:taxon-name-part></tp:taxon-name>.</article-title> In: <person-group><name name-style="western"><surname>Minelli</surname><given-names>A</given-names></name></person-group> (<role>Ed.</role>) <issue-title>Treatise on Zoology—Anatomy, Taxonomy, Biology: the Myriapoda, Vol.</issue-title><source>1. Brill, Leiden</source>, <fpage>467</fpage>–<lpage>508</lpage>. <ext-link xlink:href="10.1163/9789004188266_022" ext-link-type="doi" xlink:type="simple">https://doi.org/10.1163/9789004188266_022</ext-link></mixed-citation></ref></ref-list></tp:taxon-treatment>
